# Supplementary material for: Molecular Characterization of an Isoflavone 2′-Hydroxylase Gene Revealed Positive Insights into Flavonoid Accumulation and Abiotic Stress Tolerance in Safflower
Source: Molecules. 2022 Nov 18;27(22):8001. doi: 10.3390/molecules27228001 (PMC9697648; doi:10.3390/molecules27228001)
Supplement: Supplementary file 1 [file molecules-27-08001-s001.zip]

Archive with 7 entries (7 files):
- molecules-2004143-supplementary Figure S1.pdf
- molecules-2004143-supplementary Table S1.xlsx
- molecules-2004143-supplementary Table S2.pdf
- molecules-2004143-supplementary Table S4.pdf
- molecules-2004143-supplementary Table S5.pdf
- molecules-2004143-supplementary Table S6.pdf
- molecules-2004143-supplementary TableS3.pdf
