# Supplementary material for: Molecular Characterization of an Isoflavone 2′-Hydroxylase Gene Revealed Positive Insights into Flavonoid Accumulation and Abiotic Stress Tolerance in Safflower
Source: Molecules. 2022 Nov 18;27(22):8001. doi: 10.3390/molecules27228001 (PMC9697648; doi:10.3390/molecules27228001)
Supplement: Supplementary file 1 [file molecules-27-08001-s001.zip › molecules-2004143-supplementary Table S1.xlsx]

## Sheet: Sheet1
Primers list of CtCYP81E genes used in qRT-PCR analysis
gene	Forward	Reverse
CtCYP81E1	TTTAAGCTGATGCCGTTCGG	TTGAACCAAGCACACGAACC
CtCYP81E2	TGCTTCTCGTGAACCAATGG	ACCCAAATGGCATCAGCTTG
CtCYP81E3	ATGCTTCTCGTGAACCAGTG	TTTGAACCCATCTCGTGTGC
CtCYP81E4	ACGTTTGGGCTGTTCAAAGC	TCCATCTCTTTCGCCTACAACC
CtCYP81E5	TTGTCGATTTGTCGGAAGGC	TGGCGAACTTTGCACATTGC
CtCYP81E6	ATTTCACGCGGGTGGAAATG	AAAACCGTTTGTCCGCAACC
CtCYP81E7	TTGGCGTCGTTGATCCAATG	AGGCTTCTTTTTGGGCATGG
CtCYP81E8	TGCTTTGACTGGGAACGAAC	AGAACGAGGCACGCAATTTG
CtCYP81E9	TCACCAAGGGGACAATAGCAC	AATCGCTCGGGTCGAAAATC
CtCYP81E10	AGTTGCTCGTCGGAAAACAC	ATCTCGAGGGTAGCAATTCGTC
CtCYP81E11	AGCCGGAACAATGCTTTTGG	TCTCTGCCCTTCAACCTCAATC
CtCYP81E12	AACCACCACTTCACGTGAAC	ATTCACAAGGCCGCTAAACC
CtCYP81E13	AACTGTGCTGTCGGGAAATC	TCAAAAGGCCGCTAAACCTC
CtCYP81E14	TGGGTGGTGCTTCGAATTTG	TCTGCAACGAAACCAGCTTC
CtCYP81E15	AGGCGAAACGTGATGCATTC	TGCAAAGAGAGCATGGCATC
